# Supplementary material for: Assessment of the Perception of People Living With HIV Regarding the Quality of Outpatient Care at a Reference Facility in the Federal District, Brazil
Source: Front Pharmacol. 2021 Sep 20;12:740383. doi: 10.3389/fphar.2021.740383 (PMC8522475; doi:10.3389/fphar.2021.740383)
Supplement: Supplementary file 2 [file Table2.XLSX]

## Sheet: Banco de dados_PACIC - Copia
PLHIV	V1	V2	V3	V4	V5	V6	V7	V8	V9	V10	V11	V12	V13	V14	V15	V16	V17	V18	P1	P2	P3	P4	P5	P6	P7	P8	P9	P10	P11	P12	P13	P14	P15	P16	P17	P18	P19	P20	MEDIAN PACIC (P's)	MIN	MAX
1	46	2	3	3	9	11	1	1	2	2	1	1	2	11	3	0	2	12	3	1	4	3	4	5	4	5	3	3	4	3	4	4	4	3	1	1	1	2	3	1	5
2	58	1	3	2	1	4	1	2	1	2	2	1	2	14	3	0	0	1	5	5	5	1	5	5	5	4	1	5	5	5	5	5	5	1	1	3	5	5	5	1	5
3	49	2	3	1	2	18	1	2	2	2	1	1	2	10	2	2	2	12	1	1	5	1	5	3	5	3	1	3	3	4	4	1	3	1	1	3	1	3	3	1	5
4	32	2	3	2	3	3	1	2	2	2	1	1	2	3	2	0	2	12	5	5	5	1	5	5	5	5	1	3	5	5	5	5	5	1	2	4	4	4	5	1	5
5	48	1	3	2	8	19	1	2	2	2	1	1	2	15	3	0	2	10	1	1	3	1	5	1	1	3	1	1	5	1	5	1	1	1	1	2	1	1	1	1	5
6	60	2	1	2	8	25	1	2	2	1	1	1	1	14	3	0	12	12	5	4	2	1	5	5	5	5	1	1	5	5	1	1	3	1	1	5	5	5	4.5	1	5
7	26	2	3	2	2	3	1	2	1	2	1	2	1	2	3	0	1	12	1	1	5	1	3	1	1	3	1	3	2	2	1	1	3	1	2	1	1	1	1	1	5
8	25	1	3	2	2	3	1	2	2	2	1	2	2	2	3	0	1	12	1	1	5	1	5	1	1	3	1	3	3	5	2	1	4	1	2	1	1	1	1	1	5
9	41	2	3	2	5	2	1	2	2	2	1	1	1	1	10	5	8	12	5	4	3	1	5	4	5	5	1	4	3	4	5	4	5	1	3	3	4	1	4	1	5
10	53	2	3	2	1	16	1	2	1	2	1	1	2	16	5	0	4	6	3	4	4	2	3	3	1	3	5	1	3	3	3	3	1	1	1	3	4	2	3	1	5
11	29	2	3	1	2	1	1	1	1	2	1	1	1	1	5	2	0	10	1	1	3	1	4	5	5	5	1	1	4	5	4	4	1	1	1	1	1	1	1	1	5
12	35	2	3	2	1	4	1	2	2	2	1	1	1	4	3	0	3	8	5	1	5	5	5	5	4	5	1	4	5	3	3	3	3	1	1	4	1	5	4	1	5
13	59	2	3	2	1	3	1	2	2	2	1	2	2	2	2	0	2	6	1	1	5	1	4	5	1	1	1	5	5	1	1	1	1	1	1	1	1	1	1	1	5
14	48	2	1	2	1	8	1	2	2	2	1	1	1	7	2	0	2	7	1	1	1	1	5	5	2	5	1	1	5	5	4	4	3	1	1	1	1	1	1	1	5
15	45	1	3	2	4	16	1	2	2	2	1	1	2	15	4	0	4	12	1	1	1	1	4	1	1	3	1	1	3	1	1	1	2	1	1	3	1	1	1	1	4
16	32	2	3	2	4	4	1	2	2	2	1	1	1	4	2	0	2	12	1	1	5	1	5	5	5	5	1	3	5	1	5	3	5	5	1	3	5	5	5	1	5
17	67	1	1	2	8	14	1	2	2	2	1	1	2	13	3	0	3	12	1	1	5	1	5	5	5	5	1	1	5	3	5	5	5	1	1	5	5	5	5	1	5
18	43	2	2	2	1	4	1	2	2	1	1	1	1	4	1	0	2	12	5	5	5	1	5	5	1	2	1	3	5	5	1	1	3	4	5	3	1	1	3	1	5
19	25	2	3	1	3	2	1	1	1	2	1	2	2	1	3	30	0	12	2	1	5	2	5	4	4	3	2	4	5	5	4	5	4	2	1	4	1	4	4	1	5
20	48	2	3	3	9	24	1	2	2	1	1	1	2	10	3	0	3	7	5	1	5	5	5	5	5	3	1	5	5	1	5	1	5	1	5	5	3	5	5	1	5
21	25	2	3	1	3	1	1	1	1	2	1	2	2	1	5	2	3	12	5	5	5	1	4	4	3	2	1	3	4	3	3	2	5	1	1	2	1	5	3	1	5
22	37	2	3	1	5	1	1	2	1	2	2	2	1	1	3	3	5	5	4	5	5	2	5	5	5	5	1	4	5	4	4	5	5	1	3	3	5	5	5	1	5
23	53	2	3	3	9	24	1	1	2	2	1	2	2	10	3	3	0	12	5	5	1	1	5	1	1	2	1	1	3	1	1	1	1	1	1	1	1	1	1	1	5
24	26	2	2	2	2	2	1	1	1	2	1	2	1	2	2	1	0	3	1	1	5	1	5	5	2	2	1	5	5	5	1	1	1	1	5	5	1	1	1.5	1	5
25	40	2	2	2	6	8	1	2	2	2	1	1	1	7	1	0	1	12	2	5	5	1	5	5	5	5	1	5	5	5	5	5	5	1	1	5	5	5	5	1	5
26	58	2	3	1	6	6	1	2	2	2	1	1	1	6	2	1	2	3	1	5	5	1	5	5	5	5	5	5	5	5	5	5	5	5	5	5	5	5	5	1	5
27	46	2	2	2	3	11	1	1	2	2	1	2	1	7	3	0	0	7	5	5	5	1	5	5	5	1	1	1	5	3	5	1	1	1	1	1	1	1	1	1	5
28	31	2	2	2	7	6	1	2	1	2	1	1	1	5	2	0	2	11	5	5	5	1	5	5	1	5	1	1	5	5	5	1	5	5	5	5	1	1	5	1	5
29	22	2	3	1	3	1	1	2	1	2	1	2	1	1	5	3	4	12	4	3	5	1	5	4	5	3	1	3	5	5	4	4	5	5	1	3	1	1	4	1	5
30	26	2	3	2	4	1	1	2	1	2	1	2	1	1	8	6	4	12	4	4	5	1	5	5	5	3	1	5	5	5	3	4	5	4	1	4	1	5	4	1	5
TOTAL MEDIAN Variables	42	2	3	2	3	4	1	2	2	2	1	1	1	4.5	3	0	2	12	3	2	5	1	5	5	4.5	3	1	3	5	4	4	3	4	1	1	3	1	2	3.5	1	5
MIN	22	1	1	1	1	1	1	1	1	1	1	1	1	1	1	0	0	1	1	1	1	1	3	1	1	1	1	1	2	1	1	1	1	1	1	1	1	1	1	-	-
MAX	67	2	3	3	9	25	1	2	2	2	2	2	2	16	10	30	12	12	5	5	5	5	5	5	5	5	5	5	5	5	5	5	5	5	5	5	5	5	5	-	-
Q1	29.5	2	2.25	2	2	2.25	1	2	1	2	1	1	1	2	2	0	1	7	1	1	4	1	5	4	1	3	1	1	4	3	2.25	1	2.25	1	1	1.25	1	1
Q3	48.75	2	3	2	6	13.25	1	2	2	2	1	2	2	10	3	2	3	12	5	5	5	1	5	5	5	5	1	4	5	5	5	4	5	1.75	2	4	4	5
Interquartile Range (IQR)	19.25	0	0.75	0	4	11	0	0	1	0	0	1	1	8	1	2	2	5	4	4	1	0	0	1	4	2	0	3	1	2	2.75	3	2.75	0.75	1	2.75	3	4
																		MEDIAN by component	3	-	-	5	-	-	3	-	-	-	-	4	-	-	-	1	-	-	-	-
																		MIN	1	-	-	1	-	-	1	-	-	-	-	1	-	-	-	1	-	-	-	-
																		MAX	5	-	-	5	-	-	5	-	-	-	-	5	-	-	-	5	-	-	-	-
